# Supplementary material for: Extent of myosin penetration within the actin cortex regulates cell surface mechanics
Source: Nat Commun. 2021 Nov 11;12:6511. doi: 10.1038/s41467-021-26611-2 (PMC8586027; doi:10.1038/s41467-021-26611-2)
Supplement: Supplementary file 3 — Source Data [file 41467_2021_26611_MOESM3_ESM.xlsx]

## Sheet: Source Data
Source Data Document
This document includes the data used to calculate the projected myosin minifilament lengths (Figure 1b) and the AFM curves (Figure 4d).
All other boxplots in the corresponding manuscript show all data points, and the boxplots are defined in terms of minima, maxima, centre, bounds of box and whiskers and percentile in the figure legend.
The uncropped Western Blots corresponding to Sup. Figures 1 and 6 are included in the main manuscript as Sup. Fig 7.

## Sheet: Figure 1b
Figure 1b - Projected minifilament lengths
Cortex Interphase	Cortex Mitosis	Stress Fibers
Average minifilament length [nm]	Average minifilament length [nm]	Average minifilament length [nm]
284.073	313.969	311.777
287	295.229	311.599
285.019	320.901	312.527
294.805	281.759	332.217
293.844	299.321	324.64
299.942	321.19	307.113
295.436	302.595	309.827
305.046	310.538	319.924
298.97	313.978	314.438
319.738	312.706	322.167
302.465	313.786	315.833
288.574	321.259	318.543
298.778	301.858	318.354
309.791	311.129	312.55
290.238	289.517	313.707
299.379	314.059	309.189
285.851	297.197	320.958
304.448	293.343	326.657
282.681	306.251	314.986
309.732	302.376	312.182
295.412	301.094	310.816
277.345	310.696	322.129
290.972	314.557	314.735
280.578	310.178	318.837
281.478	304.05	318.063
305.307	298.296	312.514
311.914	309.079	308.929
285.752	294.542	314.17
	316.127	320.189
	296.125	317.011
	302.828	318.777
	320.444	314.235
	298.917	307.115
	310.952	327.645
	296.677	316.784
	299.854	312.828
	306.574	329.324
	290.879	321.548
	297.486	313.9
	306.238
	296.926
	292.084
	309.22
avg_m	avg_m	avg_m
295.163	304.809	316.634
SD.	SD.	SD.
10.7967	9.53125	6.03653

## Sheet: Figure 4d
Figure 4d - AFM experiment
	Force (pN)
Time(s)	DMSO	CytoD [260nM]	CytoD [540nM]
-129.998	-0.0244335	-0.142498	0.102388
-129.509	-0.0586775	-0.093478	0.0879791
-129.021	-0.172486	-0.0885759	0.0843769
-128.533	-0.0284625	-0.0878757	0.117998
-128.045	0.0511035	-0.0745701	2.5231
-127.557	-0.0284625	-0.103982	11.3474
-127.068	-0.0294695	1.23708	17.805
-126.575	1.68875	8.19728	16.8781
-126.087	9.98476	18.4496	11.8925
-125.599	15.8193	13.329	10.4757
-125.111	12.7595	11.5678	9.61352
-124.622	11.6315	10.5012	9.07799
-124.134	10.7462	9.97182	8.67694
-123.646	10.1308	9.64828	8.19424
-123.158	9.7511	9.32685	7.99971
-122.67	9.43787	9.04253	7.71394
-122.181	9.08134	8.77152	7.4942
-121.693	8.8376	8.51311	7.23844
-121.205	8.612	8.32683	7.0091
-120.717	8.39344	8.05862	6.93465
-120.229	8.2192	7.84573	6.73893
-119.74	8.03187	7.59293	6.59724
-119.252	7.82238	7.48578	6.46876
-118.764	7.66123	7.35833	6.31266
-118.276	7.59476	7.20566	6.30306
-117.788	7.5162	7.0411	6.2058
-117.299	7.3752	6.92905	6.10733
-116.811	7.30973	6.88283	6.06171
-116.323	7.16974	6.73927	5.95004
-115.835	7.16873	6.65594	5.94523
-115.347	6.97737	6.59781	5.79394
-114.858	6.82529	6.53128	5.68107
-114.37	6.78198	6.40033	5.58141
-113.882	6.71752	6.36461	5.47934
-113.394	6.5745	6.3394	5.45893
-112.906	6.57954	6.27918	5.33165
-112.417	6.57048	6.17764	5.37248
-111.929	6.45163	6.13422	5.31124
-111.441	6.47278	6.00677	5.26561
-110.953	6.41839	5.93954	5.33645
-110.465	6.34487	5.89332	5.51176
-109.976	6.28746	5.86461	5.38929
-109.488	6.2361	5.76236	5.28602
-109	6.20185	5.71965	5.18756
-108.512	6.1102	5.70424	5.19597
-108.024	6.16157	5.62511	5.07709
-107.535	6.12027	5.52707	5.05548
-107.047	6.08905	5.45003	5.06628
-106.559	6.06287	5.3597	5.01465
-106.071	5.91783	5.32188	5.03386
-105.583	5.93193	5.27636	4.97023
-105.094	5.94805	5.28687	4.97503
-104.606	5.7869	5.28196	4.7661
-104.118	5.8574	5.23224	4.69165
-103.63	5.79496	5.22734	4.64722
-103.142	5.62576	5.19583	4.46231
-102.653	5.63583	5.20073	4.11049
-102.165	5.63683	5.14331	4.44069
-101.677	5.55123	5.1209	5.01825
-101.189	5.59856	5.05927	5.13113
-100.701	5.52403	5.02426	4.94381
-100.212	5.46159	4.98504	4.86456
-99.7242	5.47569	4.95283	4.81893
-99.236	5.44447	4.92832	4.84174
-98.7478	5.41224	4.91921	4.81653
-98.2596	5.45655	4.95143	4.86576
-97.7714	5.37799	4.87719	4.83814
-97.2832	5.32864	4.87439	4.83214
-96.795	5.4072	4.8793	4.81533
-96.3068	5.30648	4.81207	4.82974
-95.8186	5.19771	4.81557	4.81053
-95.3303	5.21886	4.80156	4.7625
-94.8421	5.19066	4.77005	4.7649
-94.3539	5.07081	4.78686	4.66403
-93.8657	5.11714	4.78616	4.66884
-93.3775	5.18059	4.74974	4.64963
-92.8893	5.08894	4.70002	4.62321
-92.4011	5.02951	4.67761	4.64122
-91.9129	5.10002	4.6412	4.6148
-91.4247	5.10707	4.6496	4.62681
-90.9365	5.0557	4.70702	4.67484
-90.4483	5.15138	4.71193	4.67484
-89.9601	5.25915	4.74204	4.66764
-89.4719	5.15742	4.71333	4.69405
-88.9837	5.13124	4.71963	4.66283
-88.4955	5.15944	4.78476	4.69165
-88.0073	5.08592	4.83168	4.69165
-87.5191	5.01844	4.92201	4.72407
-87.0309	5.15843	4.8891	4.70006
-86.5427	5.05268	4.92551	4.72887
-86.0545	5.01038	4.86529	4.74328
-85.5663	5.03254	4.87369	4.75169
-85.0781	5.05167	4.90451	4.78171
-84.5899	5.11613	4.90381	4.73728
-84.1017	5.02649	4.8793	4.82613
-83.6135	5.11915	4.85128	4.86456
-83.1253	5.07282	4.80787	4.82854
-82.6371	5.04764	4.79106	4.90298
-82.1489	5.08793	4.76445	4.87296
-81.6607	5.06477	4.72943	4.89458
-81.1725	4.99829	4.68952	4.87296
-80.6843	5.06879	4.6433	4.84295
-80.1961	5.10908	4.59078	4.89218
-79.7079	5.03153	4.61949	4.9222
-79.2197	5.04563	4.6545	4.95582
-78.7315	5.01844	4.73924	4.9246
-78.2433	4.94693	4.72103	4.9294
-77.7551	4.93786	4.75324	4.97503
-77.2669	4.8875	4.74834	5.00865
-76.7787	4.94592	4.82047	5.00385
-76.2905	4.88247	4.80226	4.96542
-75.8023	4.86535	4.8814	4.99784
-75.3141	4.94391	4.83938	5.00385
-74.8259	4.88146	4.84778	4.97983
-74.3377	4.86837	4.85479	5.00144
-73.8495	4.816	4.82537	4.95101
-73.3613	4.74852	4.8933	4.9234
-72.8731	4.82607	4.9017	4.89578
-72.3849	4.73442	4.96893	4.83334
-71.8967	4.84319	4.98924	4.88857
-71.4085	4.77571	5.05787	4.89818
-70.9203	4.7737	5.11599	4.9246
-70.4321	4.79787	5.09779	4.88737
-69.9439	4.73341	5.14331	4.91979
-69.4557	4.84923	5.10059	4.90538
-68.9675	4.76765	5.11389	4.933
-68.4792	4.83614	5.15171	4.933
-67.9911	4.88146	5.18322	4.91859
-67.5028	4.86938	5.21614	4.95942
-67.0146	4.96002	5.23714	4.92099
-66.5264	4.92477	5.18252	4.94981
-66.0382	5.05167	5.15031	4.89818
-65.55	5.04563	5.14681	4.9378
-65.0618	5.04362	5.15031	4.94381
-64.5736	4.99225	5.14611	4.90899
-64.0854	4.93484	5.1321	4.91979
-63.5972	5.00534	5.11599	4.9378
-63.109	5.0416	5.08658	4.95462
-62.6208	4.99829	5.15031	4.94381
-62.1326	4.89959	5.08168	4.94861
-61.6444	4.87038	5.10899	4.94381
-61.1562	4.88851	5.08728	4.97383
-60.668	4.96606	5.1377	4.95582
-60.1798	4.93484	5.1391	4.9258
-59.6916	4.96002	5.17972	4.96182
-59.2034	4.98822	5.22664	4.91379
-58.7152	5.00534	5.25605	4.91019
-58.227	5.00333	5.21754	4.91499
-57.7388	5.11815	5.15871	4.91499
-57.2506	5.01743	5.1237	4.95221
-56.7624	5.13728	5.1314	4.98583
-56.2742	5.00635	5.08938	5.07109
-55.786	5.07987	5.10199	5.01705
-55.2978	5.06678	5.04807	5.03867
-54.8096	5.01642	5.07818	4.99664
-54.3214	4.93182	5.06067	4.99184
-53.8332	4.99527	5.10339	5.01105
-53.345	4.93988	5.10969	4.97023
-52.8568	5.00937	5.10689	4.99784
-52.3686	4.99225	5.1286	4.95942
-51.8804	5.01441	5.15241	4.96782
-51.3922	4.99426	5.15451	4.97143
-50.904	5.05268	5.17132	4.89458
-50.4158	4.98016	5.08588	4.88737
-49.9276	5.09095	5.10269	4.91259
-49.4394	4.99527	5.10199	4.89578
-48.9512	5.05268	5.10479	4.88257
-48.463	4.99829	5.15381	4.89338
-47.9748	5.03959	5.08728	4.87176
-47.4866	4.98721	5.11179	4.85976
-46.9984	4.99225	5.08308	4.84535
-46.5102	4.95096	5.05647	4.84655
-46.022	4.87038	5.06837	4.81533
-45.5338	5.04462	5.06347	4.81773
-45.0456	4.99225	5.123	4.80572
-44.5574	5.04764	5.16431	4.79732
-44.0692	4.96405	5.17972	4.75289
-43.581	4.93686	5.18602	4.76009
-43.0928	4.87139	5.17342	4.75289
-42.6046	4.81902	5.20843	4.78411
-42.1164	4.86434	5.21474	4.79972
-41.6281	4.76866	5.19373	4.79972
-41.1399	4.85528	5.20703	4.83694
-40.6517	4.79283	5.22034	4.74448
-40.1636	4.8724	5.20773	4.84054
-39.6754	4.81096	5.18532	4.86696
-39.1871	4.83312	5.19373	4.82854
-38.6989	4.6337	5.19093	4.84775
-38.2107	4.58233	5.15731	4.82133
-37.7225	4.68003	5.23364	4.83814
-37.2343	4.52392	5.23714	4.81773
-36.7461	4.64478	5.33238	4.75289
-36.2579	4.59039	5.31488	4.75289
-35.7697	4.59744	5.32048	4.73608
-35.2815	4.45845	5.3737	4.72287
-34.7933	4.52895	5.34359	4.67004
-34.3051	4.46248	5.3779	4.69765
-33.8169	4.44637	5.35479	4.70486
-33.3287	4.39903	5.34569	4.63402
-32.8405	4.4514	5.32468	4.71326
-32.3523	4.46147	5.31138	4.66884
-31.8641	4.44435	5.28687	4.70246
-31.3759	4.4373	5.34709	4.70006
-30.8877	4.38694	5.33519	4.73128
-30.3995	4.38191	5.33378	4.75049
-29.9113	4.38594	5.38421	4.72767
-29.4231	4.46953	5.30787	4.68084
-28.9349	4.42119	5.32608	4.64362
-28.4467	4.4504	5.30857	4.63402
-27.9585	4.47054	5.28616	4.63642
-27.4703	4.51183	5.28056	4.63041
-26.9821	4.5209	5.24835	4.62921
-26.4939	4.6196	5.24905	4.56437
-26.0057	4.61557	5.25255	4.63882
-25.5175	4.63068	5.25605	4.6136
-25.0293	4.63068	5.25745	4.59799
-24.5411	4.68204	5.17412	4.67724
-24.0529	4.67197	5.21123	4.62801
-23.5647	4.65989	5.15661	4.62441
-23.0765	4.68708	5.11739	4.68805
-22.5883	4.70823	5.07468	4.64362
-22.1001	4.63571	5.08728	4.65323
-21.6119	4.71729	5.03546	4.63642
-21.1237	4.64276	5.10549	4.52835
-20.6355	4.7324	5.13	4.52475
-20.1473	4.64075	5.16641	4.42869
-19.6591	4.63068	5.1412	4.54996
-19.1709	4.60348	5.1321	4.50914
-18.6827	4.62564	5.15381	4.50193
-18.1945	4.60852	5.11669	4.51634
-17.7063	4.65586	5.10199	4.54036
-17.2181	4.64679	5.11109	4.46591
-16.7299	4.61758	5.08308	4.48152
-16.2417	4.64176	5.16431	4.48872
-15.7535	4.69212	5.10759	4.55236
-15.2653	4.56622	5.07118	4.47552
-14.7771	4.67801	5.07048	4.46711
-14.2889	4.63672	5.04176	4.34343
-13.8006	4.69917	5.07328	4.43589
-13.3125	4.7465	5.02356	4.48632
-12.8242	4.73643	4.99064	4.4419
-12.336	4.79887	4.94512	4.59559
-11.8478	4.77067	4.92481	4.71447
-11.3596	4.75154	4.91851	4.76009
-10.8714	4.70017	4.93812	4.82373
-10.3832	4.76564	4.87089	4.95221
-9.89503	4.75154	4.83448	4.88257
-9.40684	4.80089	4.82537	4.85856
-8.91863	4.91571	4.82327	4.89458
-8.43043	4.85427	4.87439	4.86936
-7.94223	4.83916	4.8793	4.97623
-7.45402	4.79485	4.93042	4.9234
-6.96583	4.8734	4.98574	4.95822
-6.47762	4.87038	4.91151	4.9282
-5.98943	4.817	4.91291	4.94501
-5.50122	4.80592	4.6391	4.9366
-5.01302	4.79686	4.74624	4.94261
-4.52482	4.8734	4.76095	4.9222
-4.03661	4.89959	4.71543	4.85375
-3.54842	4.89858	4.68321	4.90779
-3.06021	4.9147	4.6503	4.97983
-2.57201	4.8301	4.67621	4.94741
-2.08381	4.92678	4.53965	4.96182
-1.59561	4.9147	4.55646	4.89818
-1.1074	4.86333	4.53615	4.94021
-0.6192	4.89153	4.52985	4.97383
-0.131	4.82707	4.56486	5.02186
0.35721	4.83413	4.53125	5.07109
0.8454	4.83413	4.55926	5.0891
1.3336	4.78679	4.51514	5.13353
1.82181	4.90765	4.49203	5.18756
2.31001	4.88448	4.4164	5.22959
2.7982	4.89355	4.43461	5.29563
3.2864	4.92981	4.4045	5.27281
3.77461	4.85729	4.45072	5.27882
4.26282	4.83715	4.44511	5.21878
4.75102	4.75053	4.35058	5.24159
5.23921	4.77974	4.36598	5.2536
5.72742	4.76161	4.39259	5.2464
6.21562	4.85225	4.51374	5.31964
6.70383	4.78377	4.53335	5.30283
7.19203	4.817	4.61809	5.31724
7.68022	4.86736	4.71123	5.30403
8.16843	4.98117	4.73854	5.30884
8.65663	4.76665	4.76725	5.33765
9.14484	4.817	4.77495	5.37848
9.63304	4.83815	4.81977	5.4085
10.1212	4.77571	4.8814	5.34006
10.6094	4.74751	4.83378	5.34966
11.0976	4.70118	4.78195	5.32204
11.5859	4.74449	4.72733	5.36647
12.074	4.7465	4.70492	5.43371
12.5622	4.82204	4.70352	5.38688
13.0504	4.73139	4.70072	5.34246
13.5387	4.80592	4.69722	5.38328
14.0269	4.79283	4.67061	5.33525
14.5151	4.75053	4.66571	5.43371
15.0032	4.80895	4.6475	5.34366
15.4915	4.78981	4.6489	5.37007
15.9797	4.88549	4.6433	5.35326
16.4679	4.7747	4.62299	5.34606
16.9561	4.88247	4.6468	5.38328
17.4443	4.92175	4.63069	5.32805
17.9325	4.82607	4.59428	5.34366
18.4207	4.90866	4.56206	5.28362
18.9089	4.84218	4.54596	5.31124
19.3971	4.86434	4.51094	5.31004
19.8853	4.86434	4.43251	5.22118
20.3735	4.74046	4.47032	5.17675
20.8617	4.85528	4.52495	5.14794
21.3499	4.76161	4.54596	5.15634
21.8381	4.67701	4.62649	5.11912
22.3263	4.79988	4.68321	5.13113
22.8145	4.77168	4.76445	5.14553
23.3027	4.76463	4.76725	5.11672
23.7909	4.82707	4.85338	5.11431
24.2791	4.72535	4.85268	5.03386
24.7673	4.79384	4.85829	5.01465
25.2555	4.80592	4.96123	5.04347
25.7437	4.75859	4.98014	4.99304
26.2319	4.74751	5.00465	4.94141
26.7201	4.76161	5.02005	4.927
27.2083	4.67399	5.10409	4.89698
27.6965	4.80693	5.08168	4.88017
28.1847	4.74852	5.14191	4.92099
28.6729	4.83513	5.15731	4.89938
29.1611	4.80794	5.15451	4.91499
29.6493	4.74549	5.14331	4.90178
30.1375	4.78477	5.10899	4.98583
30.6257	4.81801	5.17132	4.88017
31.1139	4.8301	5.15381	4.7757
31.6021	4.80492	5.19373	4.65203
32.0903	4.84923	5.18742	4.65563
32.5785	4.77672	5.19093	4.59199
33.0667	4.817	5.21403	4.58118
33.5549	4.80995	5.22244	4.57878
34.0431	4.7465	5.16221	4.54156
34.5313	4.8019	5.14331	4.4527
35.0195	4.81902	5.15031	4.42869
35.5077	4.77873	5.10969	4.37585
35.9959	4.86031	5.18182	4.32302
36.4841	4.82808	5.16571	4.2906
36.9723	4.83715	5.15941	4.21976
37.4605	4.86031	5.17272	4.22576
37.9487	4.80492	5.1244	4.08407
38.4369	4.83413	5.20423	3.91597
38.9251	4.86837	5.16641	3.55574
39.4134	5.00736	5.23504	3.47049
39.9016	4.89254	5.24835	3.46569
40.3898	4.97714	5.28757	3.83191
40.8779	5.00534	5.21193	3.964
41.3661	4.93484	5.20073	3.9724
41.8543	5.03757	5.20003	4.00602
42.3426	5.06577	5.19933	3.91957
42.8308	5.00937	5.15241	3.95199
43.319	5.03959	5.10199	3.89555
43.8072	5.04462	5.10619	3.88955
44.2954	5.04563	5.07538	3.85353
44.7836	5.04261	5.09148	3.83792
45.2718	5.08894	5.05997	3.85713
45.76	5.07182	5.08658	3.8067
46.2482	5.03052	5.07118	3.78388
46.7364	4.98621	5.05577	3.71304
47.2246	4.92779	5.08798	3.69983
47.7128	5.00937	5.06207	3.70944
48.201	4.97412	5.08798	3.68782
48.6892	4.90664	5.02916	3.6482
49.1774	4.9429	5.08728	3.62419
49.6656	4.93182	5.04386	3.59657
50.1538	4.89455	5.05577	3.56415
50.642	4.8865	5.07188	3.57495
51.1302	4.89455	5.10899	3.52692
51.6184	4.8452	5.1349	3.52212
52.1066	4.87643	5.16011	3.4909
52.5948	4.93585	5.20493	3.43927
53.083	4.81801	5.22244	3.44167
53.5712	4.89455	5.26306	3.43327
54.0594	4.94693	5.28687	3.40085
54.5476	4.93182	5.3751	3.38043
55.0358	5.00131	5.40872	3.36242
55.524	5.05268	5.45213	3.3336
56.0122	5.03153	5.50606	3.29398
56.5004	4.9429	5.49065	3.28798
56.9886	4.94995	5.44163	3.26156
57.4768	4.93988	5.48785	3.24595
57.965	5.05469	5.46964	3.20632
58.4532	5.02045	5.43813	3.18711
58.9414	5.01239	5.45704	3.17871
59.4296	5.06477	5.47104	3.18351
59.9178	5.06074	5.39191	3.15829
60.406	5.04563	5.39961	3.1619
60.8942	5.07383	5.35549	3.18951
61.3824	5.14836	5.3709	3.1631
61.8706	5.09498	5.33098	3.10906
62.3588	5.04563	5.29387	3.09946
62.847	5.02246	5.30017	3.07064
63.3352	4.95398	5.28967	3.0022
63.8234	5.00031	5.25535	2.97218
64.3116	4.99426	5.24205	2.92655
64.7998	4.92175	5.24835	2.87372
65.288	5.02549	5.23995	2.82569
65.7763	5.12016	5.24345	2.74043
66.2644	5.03354	5.16922	2.72122
66.7526	5.02649	5.19233	2.70681
67.2408	5.07383	5.17482	2.63117
67.7291	5.07182	5.10479	2.71162
68.2173	5.09397	5.1272	2.70201
68.7054	5.08088	5.1307	2.684
69.1937	4.97513	5.10689	2.65758
69.6818	4.90261	5.09569	2.62156
70.1701	4.94693	5.1181	2.55432
70.6583	4.9711	5.06557	2.56873
71.1465	4.97211	5.01095	2.56272
71.6347	4.94391	4.97804	2.5291
72.1229	4.89053	5.01165	2.5303
72.6111	4.94491	5.02426	2.5279
73.0993	4.93786	5.00185	2.57113
73.5875	4.86535	5.05297	2.57593
74.0757	4.97513	5.01795	2.56873
74.5639	4.88952	5.02776	2.60955
75.0521	4.92477	5.08168	2.50749
75.5403	4.96808	5.05577	2.54231
76.0285	4.91067	5.06137	2.48708
76.5167	4.83815	5.04666	2.49068
77.0049	4.96203	5.1328	2.46186
77.4931	4.86736	5.1279	2.45826
77.9813	4.98721	5.19933	2.44745
78.4695	4.8875	5.20003	2.38982
78.9577	4.94894	5.20143	2.43304
79.4459	4.97412	5.24205	2.46666
79.9341	4.8865	5.21824	2.42103
80.4223	4.88045	5.17482	2.3718
80.9105	4.89254	5.10969	2.32618
81.3987	4.8442	5.17972	2.37661
81.8869	4.89758	5.15311	2.31057
82.3751	4.80592	5.1384	2.30576
82.8633	4.84319	5.16501	2.26854
83.3515	4.89758	5.18812	2.26734
83.8397	4.77974	5.20563	2.24332
84.3279	4.8875	5.1342	2.24332
84.8161	4.86938	5.1349	2.15567
85.3043	4.92074	5.14191	2.16648
85.7925	4.89455	5.21754	2.10164
86.2807	4.86333	5.17832	2.12085
86.7689	4.96707	5.1384	2.13045
87.2571	4.96707	5.21403	2.10043
87.7453	4.98923	5.16501	2.05
88.2335	4.96506	5.1286	2.0452
88.7217	4.97009	5.05717	2.00558
89.2099	4.98721	5.06137	1.96235
89.6981	4.91268	5.04596	1.95394
90.1863	4.89657	4.97033	1.93233
90.6745	4.90866	4.99624	1.90711
91.1627	4.92276	4.97243	1.8891
91.6509	4.92276	5.04246	1.8915
92.1391	4.93887	5.06137	1.82786
92.6273	4.9429	5.08588	1.85428
93.1155	4.93887	5.09148	1.78584
93.6037	4.92578	5.10619	1.78104
94.0919	4.99729	5.1363	1.78104
94.5801	4.92981	5.1321	1.73301
95.0683	4.9429	5.19163	1.67537
95.5566	5.04059	5.21263	1.69098
96.0447	4.99426	5.23434	1.66216
96.533	5.0557	5.30507	1.60212
97.0212	4.99024	5.34219	1.5673
97.5093	5.00937	5.39121	1.50486
97.9976	5.04261	5.40381	1.50726
98.4858	5.03052	5.43043	1.50847
98.974	4.99124	5.43673	1.49406
99.4622	5.06174	5.48645	1.46884
99.9504	5.03354	5.45844	1.37878
100.439	5.09397	5.49765	1.42681
100.927	5.08491	5.48505	1.34756
101.415	5.05772	5.53477	1.35357
101.903	5.16246	5.47734	1.33556
102.391	5.15843	5.52146	1.27912
102.88	5.08088	5.54037	1.2503
103.368	5.10304	5.55928	1.2407
103.856	5.13627	5.52567	1.18426
104.344	5.10203	5.59289	1.18066
104.832	5.15944	5.6006	1.16505
105.321	5.16951	5.65522	1.10621
105.809	5.13426	5.67903	1.10862
106.297	5.19368	5.70354	1.0846
106.785	5.16145	5.77287	1.13143
107.273	5.02851	5.86391	1.22389
107.762	5.07282	5.89332	1.35717
108.25	5.08289	5.95284	1.42561
108.738	5.02246	5.99626	1.31995
109.226	5.02146	6.05789	1.33196
109.714	5.07282	6.05088	1.23229
110.203	5.06074	6.06769	1.22269
110.691	5.1252	6.06699	1.21548
111.179	5.16548	6.0908	1.14224
111.667	5.17555	6.18044	1.16265
112.155	4.98822	6.19584	1.14944
112.644	5.00937	6.3226	1.16145
113.132	5.09599	6.27218	1.09901
113.62	5.06477	6.28968	1.0894
114.108	5.10908	6.29248	1.14224
114.596	5.06376	6.36742	1.11822
115.085	5.12822	6.39613	1.14944
115.573	5.12016	6.40523	1.16145
116.061	5.16246	6.51308	1.16145
116.549	5.15944	6.59291	1.19027
117.037	5.17052	6.61672	1.17706
117.526	5.21282	6.59011	1.16265
118.014	5.24102	6.63143	1.15184
118.502	5.16649	6.5691	1.13503
118.99	5.09599	6.58801	1.12903
119.478	5.13527	6.61042	1.11342
119.967	5.12922	6.58241	1.0882
120.455	5.14534	6.65594	1.04498
120.943	5.09196	6.62652	1.04137
121.431	5.08088	6.66014	1.09781
121.919	5.09599	6.62792	1.05698
122.408	5.09397	6.63773	1.09901
122.896	5.06879	6.59921	1.02817
123.384	5.09397	6.59501	1.03777
123.872	5.12117	6.59851	1.05338
124.36	5.14635	6.59081	1.03177
124.849	5.14332	6.60061	1.09661
125.337	5.11714	6.58521	1.04858
125.825	5.14433	6.67694	1.02216
126.313	5.14735	6.71056	1.00295
126.801	5.16045	6.68465	0.986139
127.29	5.02146	6.69025	0.992143
127.778	5.02549	6.72316	0.969329
128.266	4.98923	6.74908	0.953719
128.754	5.05671	6.71966	0.924901
129.242	5.02347	6.69165	0.876871
129.731	4.94189	6.64613	0.886477
130.219	4.98218	6.68535	0.860061
130.707	5.0275	6.61812	0.855258
131.195	5.01139	6.60271	0.855258
131.683	4.82002	6.5754	0.818035
132.172	4.86434	6.52498	0.819235
132.66	4.8019	6.59921	0.886477
133.148	4.74852	6.58171	0.840849
133.636	4.79182	6.63213	0.856459
134.124	4.88448	6.61672	0.824038
134.613	4.82506	6.70426	0.838447
135.101	4.78377	6.73647	0.872068
135.589	4.83715	6.71826	0.879273
136.077	4.8311	6.77358	0.809629
136.565	4.81499	6.77499	0.812031
137.054	4.84319	6.88283	0.782012
137.542	4.81902	6.83451	0.757997
138.03	4.71427	6.98227	0.77841
138.518	4.676	7.02219	0.771205
139.006	4.68809	7.0572	0.720774
139.495	4.57528	7.0488	0.765202
139.983	4.49975	6.90664	0.755596
140.471	4.46852	6.94796	0.790417
140.959	4.28623	6.90874	0.791618
141.447	4.10997	6.83311	0.796421
141.936	3.97904	6.83451	0.801224
142.424	3.92466	6.76448	0.779611
142.912	3.80883	6.70916	0.753194
143.4	3.93674	6.78619	0.776008
143.889	4.14825	6.82331	0.825239
144.377	4.23285	6.83801	0.767603
144.865	4.26105	6.88003	0.767603
145.353	4.4232	6.88843	0.786815
145.841	4.41313	6.91364	0.757997
146.33	4.44335	6.92835	0.772406
146.818	4.35371	6.96617	0.771205
147.306	4.41615	6.99208	0.767603
147.794	4.25098	6.98577	0.780811
148.282	4.24292	7.0453	0.750793
148.771	4.29932	7.02569	0.792819
149.259	4.31846	6.99978	0.774808
149.747	4.22278	6.97947	0.820436
150.235	4.25501	6.94095	0.807228
150.723	4.36882	6.95426	0.820436
151.212	4.24997	7.00958	0.816834
151.7	4.25299	7.03339	0.785614
152.188	4.32148	7.0502	0.828841
152.676	4.31846	6.91224	0.800023
153.164	4.23285	6.94936	0.804826
153.653	4.2127	6.87373	0.822838
154.141	4.25098	6.86042	0.779611
154.629	4.21673	6.88003	0.816834
155.117	4.18551	6.7981	0.803626
155.605	4.21976	6.90104	0.798823
156.094	4.29026	6.94165	0.881674
156.582	4.18753	6.95566	0.9225
157.07	4.19659	7.01309	0.976533
157.558	4.17745	7.0509	0.986139
158.046	4.27313	7.07681	0.989742
158.535	4.20968	7.16995	1.01496
159.023	4.23788	7.21197	0.995745
159.511	4.13616	7.27009	1.03177
159.999	4.1704	7.25959	1.03657
160.487	4.23688	7.33382	1.02096
160.976	4.22076	7.34152	1.01256
161.464	4.1704	7.36043	1.06659
161.952	4.16235	7.38214	1.01015
162.44	4.23386	7.36113	1.04378
162.928	4.23083	7.37163	1.07139
163.417	4.28019	7.26799	1.05939
163.905	4.25501	7.19516	1.081
164.393	4.24292	7.15594	1.07499
164.881	4.29932	7.09642	1.02696
165.369	4.23788	7.09852	1.02336
165.858	4.2117	7.16225	0.981336
166.346	4.19055	7.22667	0.93931
166.834	4.1281	7.25889	0.948916
167.322	4.26407	7.30161	1.01015
167.81	4.29831	7.2771	1.04257
168.299	4.3527	7.33662	1.00415
168.787	4.3245	7.31491	1.02696
169.275	4.25903	7.2904	0.966927
169.763	4.27414	7.30511	1.07499
170.251	4.3245	7.30161	1.13743
170.74	4.31544	7.35553	1.17946
171.228	4.30536	7.42906	1.34036
171.716	4.24191	7.55161	1.22989
172.204	4.30234	7.54881	1.14704
172.692	4.24393	7.5404	0.9225
173.181	4.26709	7.64475	0.860061
173.669	4.31544	7.66856	0.814432
174.157	4.28522	7.68186	0.848053
174.645	4.35371	7.75049	0.833644
175.133	4.34162	7.73158	0.832444
175.622	4.23889	7.79251	0.82644
176.11	4.20163	7.79531	0.791618
176.598	4.21774	7.7813	0.782012
177.086	4.13112	7.78901	0.796421
177.574	4.22781	7.75539	0.772406
178.063	4.24091	7.80722	0.766402
178.551	4.21875	7.7792	0.742387
179.039	4.18249	7.78621	0.7628
179.527	4.15127	7.7701	0.69796
180.015	4.1281	7.72878	0.733982
180.504	4.12508	7.72178	0.69916
180.992	4.17343	7.72248	0.715971
181.48	4.27515	7.69307	0.731581
181.968	4.41112	7.7624	0.678748
182.456	4.50478	7.7652	0.643926
182.945	4.816	7.7617	0.643926
183.433	4.6337	7.74209	0.659536
183.921	4.69212	7.79531	0.665539
184.409	5.02448	7.78481	0.637922
184.898	5.6882	7.7771	0.653532
185.386	6.62486	7.7666	0.612707
185.874	6.91593	7.74279	0.643926
186.362	7.08715	7.64755	0.640324
186.85	6.89982	7.67276	0.545465
187.339	6.82327	7.63074	0.561074
187.827	6.59767	7.58732	0.576684
188.315	6.19984	7.532	0.516647
188.803	5.57338	7.54251	0.523851
189.291	5.02549	7.61113	0.564676
189.78	4.8734	7.58732	0.568279
190.268	4.72132	7.66786	0.52145
190.756	4.62665	7.63845	0.535859
191.244	4.58636	7.62304	0.545465
191.732	4.48162	7.64545	0.529855
192.22	4.44234	7.61604	0.516647
192.709	4.41615	7.62234	0.499836
193.197	4.37486	7.57612	0.491431
193.685	4.36277	7.58242	0.496234
194.173	4.34867	7.57262	0.513044
194.661	4.30134	7.67626	0.523851
195.15	4.37989	7.67766	0.496234
195.638	4.39399	7.73579	0.427791
196.126	4.38493	7.67696	0.421787
196.614	4.33054	7.63214	0.42659
197.102	4.33155	7.60483	0.503438
197.591	4.32752	7.49839	0.551468
198.079	4.27817	7.44376	0.739986
198.567	4.32349	7.41785	0.757997
199.055	4.31544	7.46547	0.816834
199.544	4.31644	7.43256	0.984939
200.032	4.30134	7.48018	0.784414
200.52	4.32047	7.58522	0.721975
201.008	4.24997	7.67696	0.627116
201.496	4.22378	7.71618	0.558673
201.985	4.23889	7.75469	0.550268
202.473	4.20767	7.7568	0.567078
202.961	4.28623	7.7687	0.532256
203.449	4.2399	7.81912	0.515446
203.937	4.2681	7.85063	0.543063
204.426	4.29429	7.89195	0.52145
204.914	4.19458	7.89545	0.535859
205.402	4.1704	7.95988	0.559874
205.89	4.21371	7.90526	0.52145
206.378	4.24594	7.92557	0.527453
206.867	4.2258	7.86954	0.549067
207.355	4.28119	7.82402	0.540662
207.843	4.32047	7.7631	0.539461
208.331	4.32551	7.80021	0.504639
208.819	4.2822	7.74979	0.493832
209.308	4.27716	7.75119	0.499836
209.796	4.28119	7.7631	0.507041
210.284	4.23788	7.7771	0.498635
210.772	4.29831	7.78201	0.481825
211.26	4.27213	7.7624	0.491431
211.749	4.26004	7.73999	0.514245
212.237	4.23184	7.70287	0.515446
212.725	4.16436	7.67206	0.531056
213.213	4.23688	7.72318	0.511844
213.701	4.24493	7.64055	0.513044
214.19	4.31141	7.66926	0.478223
214.678	4.40205	7.66996	0.486628
215.166	4.28623	7.62934	0.486628
215.654	4.29731	7.63354	0.481825
216.142	4.27213	7.59783	0.517847
216.631	4.21371	7.62444	0.480624
217.119	4.23486	7.56001	0.49023
217.607	4.24393	7.56492	0.455408
218.095	4.28421	7.5257	0.465014
218.583	4.21875	7.48438	0.462613
219.072	4.27414	7.48928	0.508241
219.56	4.29932	7.47598	0.486628
220.048	4.28321	7.44096	0.478223
220.536	4.35371	7.44236	0.515446
221.024	4.23386	7.41295	0.486628
221.513	4.30436	7.38074	0.477022
222.001	4.25601	7.34712	0.459011
222.489	4.31644	7.36183	0.402575
222.977	4.2399	7.37373	0.438598
223.465	4.19256	7.37093	0.459011
223.954	4.29529	7.41225	0.42659
224.442	4.32047	7.48508	0.420587
224.93	4.30738	7.5264	0.353345
225.418	4.34162	7.62164	0.367754
225.906	4.28925	7.67346	0.40978
226.395	4.37788	7.69937	0.338936
226.883	4.27313	7.73999	0.407378
227.371	4.29429	7.73929	0.440999
227.859	4.16235	7.73018	0.450605
228.347	4.22479	7.66646	0.454208
228.836	4.19558	7.69657	0.460211
229.324	4.20868	7.59643	0.468617
229.812	4.30335	7.61464	0.487829
230.3	4.30738	7.58732	0.526253
230.788	4.31745	7.61324	0.525052
231.277	4.17846	7.63915	0.499836
231.765	4.2399	7.54741	0.489029
232.253	4.18853	7.57332	0.453007
232.741	4.31745	7.5306	0.483026
233.229	4.24493	7.49699	0.526253
233.718	4.2822	7.44026	0.489029
234.206	4.23688	7.5229	0.532256
234.694	4.22076	7.54811	0.502238
235.182	4.15429	7.54951	0.493832
235.67	4.24091	7.5327	0.484226
236.159	4.22479	7.5341	0.478223
236.647	4.24393	7.58172	0.466215
237.135	4.28019	7.58662	0.445802
237.623	4.29328	7.63634	0.471018
238.111	4.31342	7.61043	0.481825
238.6	4.33155	7.64685	0.485427
239.088	4.34061	7.73999	0.547866
239.576	4.23083	7.72528	0.508241
240.064	4.23587	7.83313	0.491431
240.553	4.21875	7.78761	0.541862
241.041	4.21472	7.85554	0.516647
241.529	4.23386	7.81212	0.514245
242.017	4.17141	7.7694	0.515446
242.505	4.2681	7.75539	0.50584
242.994	4.28421	7.70497	0.543063
243.482	4.22681	7.70287	0.551468
243.97	4.23386	7.61884	0.559874
244.458	4.18652	7.61814	0.559874
244.946	4.20364	7.57612	0.550268
245.435	4.21673	7.59783	0.527453
245.923	4.22681	7.58662	0.515446
246.411	4.27112	7.60623	0.57068
246.899	4.25903	7.64265	0.545465
247.387	4.28019	7.59153	0.544264
247.876	4.20666	7.64615	0.547866
248.364	4.29932	7.56071	0.546665
248.852	4.3104	7.54601	0.539461
249.34	4.34061	7.5264	0.527453
249.828	4.24896	7.50189	0.507041
250.317	4.28019	7.47668	0.529855
250.805	4.23788	7.46407	0.499836
251.293	4.19155	7.46127	0.484226
251.781	4.22781	7.39614	0.510643
252.269	4.29026	7.45007	0.499836
252.758	4.32954	7.43536	0.47462
253.246	4.35975	7.47108	0.514245
253.734	4.33759	7.47248	0.50584
254.222	4.32349	7.46547	0.555071
254.71	4.3245	7.48788	0.564676
255.199	4.29932	7.45637	0.533457
255.687	4.35069	7.46477	0.540662
256.175	4.35472	7.39755	0.525052
256.663	4.39601	7.40525	0.597097
257.151	4.45845	7.32612	0.619911
257.64	4.41112	7.27429	0.617509
258.128	4.40507	7.24978	0.595896
258.616	4.44234	7.17485	0.571881
259.104	4.35975	7.21477	0.598297
259.592	4.40809	7.17625	0.61871
260.081	4.36982	7.17345	0.619911
260.569	4.38191	7.19026	0.606703
261.057	4.28019	7.22877	0.558673
261.545	4.36579	7.26379	0.604301
262.033	4.43529	7.26449	0.588691
262.522	4.40507	7.30791	0.583889
263.01	4.46047	7.32962	0.624714
263.498	4.49471	7.38144	0.604301
263.986	4.51485	7.44236	0.607903
264.474	4.42622	7.42486	0.619911
264.963	4.52895	7.44376	0.611506
265.451	4.46047	7.46407	0.672744
265.939	4.50881	7.5278	0.663138
266.427	4.51083	7.48858	0.655933
266.915	4.49874	7.50119	0.691956
267.404	4.59241	7.49769	0.657134
267.892	4.61758	7.44727	0.636722
268.38	4.69111	7.44727	0.693157
268.868	4.77974	8.89827	0.64993
269.356	4.82002	8.57824	0.66674
269.845	4.79082	8.4935	0.669142
270.333	4.72334	8.41927	0.641524
270.821	4.676	8.30162	0.690755
271.309	4.64679	8.34014	0.640324
271.797	4.64579	8.27991	0.660736
272.286	4.70017	8.28061	0.677547
272.774	4.72535	8.2589	0.627116
273.262	4.74247	8.20638	0.658335
273.75	4.76665	8.12725	0.689554
274.238	4.73542	8.11394	0.725577
274.727	4.78075	8.10484	0.685952
275.215	4.69312	8.13705	0.657134
275.703	4.70219	8.10274	0.683551
276.191	4.67499	8.07683	0.672744
276.679	4.65183	8.12375	0.718372
277.168	4.6196	8.15386	0.743588
277.656	4.55615	8.18327	0.657134
278.144	4.61356	8.16226	0.693157
278.632	4.59543	8.19168	0.691956
279.12	4.6478	8.16927	0.681149
279.609	4.66694	8.21619	0.695558
280.097	4.71427	8.2512	0.733982
280.585	4.67298	8.22459	0.708766
281.073	4.65284	8.23439	0.640324
281.561	4.53198	8.26731	0.694357
282.05	4.52593	8.29112	0.74719
282.538	4.47759	8.26031	0.701562
283.026	4.61356	8.29672	0.709967
283.514	4.64276	8.27991	0.678748
284.002	4.68406	8.29952	0.675145
284.491	4.8029	8.30232	0.712369
284.979	4.72233	8.33524	0.705164
285.467	4.64981	8.30722	0.733982
285.955	4.36177	8.31283	0.739986
286.443	4.04048	8.28271	0.718372
286.932	3.79372	8.31913	0.665539
287.42	4.01026	8.33594	0.708766
287.908	4.46047	8.32053	0.707566
288.396	4.76564	8.34854	0.727978
288.884	5.18764	8.30022	0.732781
289.373	5.24807	8.25961	0.673945
289.861	5.24404	8.2442	0.694357
290.349	5.02246	8.26171	0.737584
290.837	4.78578	8.27431	0.691956
291.325	4.7465	8.32263	0.709967
291.814	4.74046	8.34434	0.69796
292.302	4.62665	8.28061	0.765202
292.79	4.55212	8.35975	0.820436
293.278	4.55715	8.32473	0.81083
293.766	4.49068	8.31353	0.791618
294.255	4.45644	8.2477	0.770005
294.743	4.51687	8.20078	0.782012
295.231	4.46651	8.2449	0.768804
295.719	4.49773	8.22109	0.804826
296.207	4.51083	8.21899	0.824038
296.696	4.51284	8.22109	0.836046
297.184	4.51385	8.2484	0.846853
297.672	4.51989	8.2435	0.828841
298.16	4.47557	8.26241	0.831243
298.649	4.42119	8.2407	0.910492
299.137	4.44939	8.27291	0.875671
299.625	4.44335	8.21759	0.850455
300.113	4.53802	8.20918	0.814432
300.601	4.47255	8.16226	0.791618
301.089	4.58133	8.11324	0.845652
301.578	4.52694	8.10834	0.862462
302.066	4.46349	8.11394	0.832444
302.554	4.52593	8.14126	0.879273
303.042	4.4645	8.22039	0.869667
303.531	4.5078	8.2428	0.875671
304.019	4.48464	8.26801	0.84325
304.507	4.53399	8.33664	0.850455
304.995	4.54608	8.34294	0.838447
305.483	4.54708	8.31983	0.879273
305.972	4.46852	8.33454	0.844451
306.46	4.50982	8.37585	0.830042
306.948	4.48766	8.41227	0.81083
307.436	4.54708	8.41227	0.815633
307.924	4.46047	8.43468	0.849254
308.413	4.47457	8.4851	0.839648
308.901	4.45543	8.49911	0.854057
309.389	4.41615	8.47599	0.848053
309.877	4.50075	8.50401	0.857659
310.365	4.48061	8.51731	0.867265
310.854	4.4514	8.4963	0.87447
311.342	4.46752	8.56633	0.886477
311.83	4.49169	8.52782	0.878072
312.318	4.54305	8.50261	0.849254
312.806	4.55917	8.4802	0.902087
313.295	4.61557	8.50821	0.872068
313.783	4.57025	8.58244	0.940511
314.271	4.61356	8.69729	0.928503
314.759	4.65787	8.7386	0.888879
315.247	4.59744	8.69869	0.916496
315.736	4.68708	8.7351	0.884076
316.224	4.68607	8.75401	0.918898
316.712	4.67096	8.80863	0.924901
317.2	4.71226	8.85345	0.934507
317.688	4.69715	8.85625	0.935708
318.177	4.68809	8.90037	0.905689
318.665	4.69816	8.84995	0.897284
319.153	4.74449	8.83034	0.90689
319.641	4.76765	8.78062	0.866065
320.129	4.74549	8.79323	0.893682
320.618	4.77672	8.79183	0.882875
321.106	4.70319	8.75051	0.854057
321.594	4.71629	8.75331	0.876871
322.082	4.7042	8.78342	0.904488
322.57	4.74852	8.80093	0.908091
323.059	4.68204	8.78833	0.909292
323.547	4.69816	8.84925	0.894882
324.035	4.73844	8.87306	0.934507
324.523	4.74247	8.90527	0.929704
325.011	4.71931	8.95009	0.9225
325.5	4.65384	8.99421	0.924901
325.988	4.68406	8.99001	0.920098
326.476	4.7183	8.98161	0.872068
326.964	4.71024	8.9767	0.876871
327.452	4.74147	8.93959	0.867265
327.941	4.77974	8.9732	0.882875
328.429	4.80492	8.99911	0.885277
328.917	4.74449	8.976	0.921299
329.405	4.71729	9.06914	0.905689
329.893	4.63169	9.01242	0.884076
330.382	4.67298	9.08245	0.905689
330.87	4.6337	9.13287	0.872068
331.358	4.64579	9.16788	0.87447
331.846	4.66593	9.205	0.846853
332.334	4.69614	9.2176	0.89128
332.823	4.76967	9.23721	0.84205
333.311	4.69917	9.27573	0.844451
333.799	4.74852	9.30654	0.900886
334.287	4.74952	9.26732	0.868466
334.775	4.79887	9.27573	0.82644
335.264	4.7324	9.26032	0.888879
335.752	4.75657	9.32475	0.837247
336.24	4.75355	9.33175	0.896083
336.728	4.71226	9.35696	0.890079
337.216	4.76665	9.36046	0.896083
337.705	4.70722	9.38777	0.863663
338.193	4.75355	9.39898	0.897284
338.681	4.70823	9.41439	0.856459
339.169	4.72434	9.441	0.881674
339.657	4.70924	9.41019	0.824038
340.146	4.65787	9.41719	0.845652
340.634	4.67801	9.41089	0.813232
341.122	4.63874	9.4508	0.845652
341.61	4.72032	9.47041	0.839648
342.098	4.65082	9.45781	0.846853
342.587	4.59341	9.441	0.824038
343.075	4.55212	9.49562	0.854057
343.563	4.56219	9.52783	0.827641
344.051	4.61758	9.53414	0.876871
344.539	4.56421	9.49562	0.873269
345.028	4.64981	9.46411	0.899685
345.516	4.57327	9.455	0.938109
346.004	4.59241	9.4438	0.898485
346.492	4.59039	9.4571	0.912894
346.98	4.55715	9.43259	0.898485
347.469	4.62866	9.40598	0.885277
347.957	4.58838	9.38287	0.9237
348.445	4.57931	9.35136	0.902087
348.933	4.55615	9.37307	0.897284
349.421	4.50478	9.35346	0.885277
349.91	4.52795	9.34226	0.893682
350.398	4.55715	9.39128	0.9225
350.886	4.56118	9.37657	0.926102
351.374	4.63773	9.31845	0.902087
351.863	4.61557	9.35346	0.909292
352.351	4.59442	9.31004	0.920098
352.839	4.65183	9.30584	0.904488
353.327	4.6196	9.34856	0.974132
353.815	4.57629	9.24211	0.942912
354.303	4.6055	9.19099	0.980136
354.792	4.55111	9.16928	0.917697
355.28	4.62967	9.07475	0.908091
355.768	4.47658	9.05934	0.918898
356.256	4.536	9.06284	0.910492
356.745	4.57327	9.01592	0.912894
357.233	4.48262	9.03763	0.915295
357.721	4.51788	9.08245	0.911693
358.209	4.55212	9.12167	0.881674
358.697	4.51083	9.15808	0.902087
359.186	4.44133	9.15948	0.898485
359.674	4.45845	9.19239	0.908091
360.162	4.59744	9.24422	0.888879
360.65	4.49471	9.2001	0.881674
361.138	4.56118	9.19169	0.861262
361.627	4.62967	9.17419	0.876871
362.115	4.58133	9.16018	0.89128
362.603	4.63974	9.16298	0.914095
363.091	4.61758	9.13427	0.908091
363.579	4.62665	9.15248	0.862462
364.068	4.67399	9.10906	0.894882
364.556	4.74751	9.09435	0.857659
365.044	4.68104	9.05304	0.872068
365.532	4.67499	9.07475	0.834845
366.02	4.70823	9.05163	0.856459
366.509	4.72636	9.05794	0.880474
366.997	4.71629	9.06284	0.885277
367.485	4.77067	9.00892	0.917697
367.973	4.816	9.09085	0.862462
368.461	4.80391	9.05864	0.909292
368.95	4.81902	9.03973	0.824038
369.438	4.83211	9.06354	0.827641
369.926	4.78276	9.04953	0.836046
370.414	4.62564	9.03203	0.848053
370.902	4.66291	9.00612	0.84325
371.391	4.70219	9.03343	0.839648
371.879	4.71729	9.03693	0.82644
372.367	4.72938	9.00262	0.845652
372.855	4.68305	9.00822	0.902087
373.343	4.60348	8.98931	0.87447
373.832	4.66492	8.9669	0.830042
374.32	4.68809	9.01032	0.924901
374.808	4.79485	8.99001	0.868466
375.296	4.88045	8.94449	0.905689
375.784	4.84118	8.93399	0.888879
376.273	4.8311	8.92488	0.897284
376.761	4.77269	8.90457	0.894882
377.249	4.8875	8.90597	0.938109
377.737	4.86132	8.94099	0.924901
378.225	4.86535	8.95359	0.927303
378.714	4.79887	8.98371	0.927303
379.202	4.78679	9.04533	0.894882
379.69	4.78679	9.05514	0.916496
380.178	4.676	9.15248	0.933306
380.666	4.66794	9.11956	0.934507
381.155	4.64981	9.13637	0.916496
381.643	4.77974	9.11676	0.946515
382.131	4.79988	9.12236	0.879273
382.619	4.77168	9.07825	0.936909
383.107	4.73139	9.06074	0.896083
383.596	4.68809	9.04883	0.888879
384.084	4.72737	9.03343	0.896083
384.572	4.66089	9.00962	0.898485
385.06	4.75254	9.01802	0.930905
385.548	4.79887	9.09505	0.90689
386.037	4.67902	9.08245	0.878072
386.525	4.66291	9.12167	0.945314
387.013	4.56823	9.12657	0.908091
387.501	4.63068	9.08175	0.903288
387.989	4.63068	9.05304	0.849254
388.478	4.6478	9.05514	0.887678
388.966	4.57126	9.06214	0.9237
389.454	4.55111	8.9711	0.928503
389.942	4.56018	9.00962	0.898485
390.43	4.60348	9.00262	0.915295
390.919	4.58536	9.01032	0.880474
391.407	4.58838	8.99351	0.908091
391.895	4.58133	8.91998	0.916496
392.383	4.52895	8.94589	0.963325
392.871	4.48766	8.89127	0.93931
393.36	4.50176	8.87306	0.993344
393.848	4.47557	8.86536	0.9237
394.336	4.51888	8.79603	0.941712
394.824	4.41514	8.75751	0.887678
395.312	4.38191	8.79253	0.934507
395.801	4.37083	8.76452	0.912894
396.289	4.34263	8.75821	0.932106
396.777	4.3668	8.7358	0.920098
397.265	4.35169	8.75681	0.933306
397.753	4.40809	8.7337	0.957321
398.242	4.36378	8.76872	0.918898
398.73	4.3104	8.74701	0.95492
399.218	4.33054	8.74211	0.950117
399.706	4.36177	8.83104	0.962124
400.194	4.44435	8.79393	0.90689
400.683	4.43932	8.80583	0.909292
401.171	4.39601	8.81003	0.917697
401.659	4.37184	8.86256	0.904488
402.147	4.31141	8.79813	0.900886
402.635	4.29932	8.77012	0.896083
403.124	4.31946	8.77222	0.926102
403.612	4.29831	8.7309	0.927303
404.1	4.31946	8.71689	0.944113
404.588	4.29529	8.76592	0.926102
405.077	4.30839	8.75121	0.928503
405.565	4.32551	8.75051	0.909292
406.053	4.23184	8.76522	0.89128
406.541	4.27515	8.75891	0.844451
407.029	4.25903	8.78412	0.876871
407.517	4.22177	8.76522	0.830042
408.006	4.18853	8.86886	0.887678
408.494	4.21472	8.94099	0.926102
408.982	4.21069	8.94239	0.921299
409.47	4.26105	8.89197	0.888879
409.959	4.29227	8.86676	0.904488
410.447	4.30839	8.81844	0.867265
410.935	4.29932	8.81844	0.892481
411.423	4.22681	8.85415	0.880474
411.911	4.31644	8.83525	0.886477
412.4	4.30234	8.84995	0.908091
412.888	4.26911	8.85765	0.897284
413.376	4.23688	8.86886	0.916496
413.864	4.22076	8.85275	0.899685
414.352	4.20666	8.87236	0.899685
414.841	4.1704	8.82824	0.898485
415.329	4.2127	8.80793	0.897284
415.817	4.20767	8.77222	0.881674
416.305	4.25198	8.74981	0.903288
416.793	4.24997	8.74351	0.894882
417.282	4.27515	8.74001	0.89128
417.77	4.30839	8.7232	0.902087
418.258	4.3386	8.75891	0.958522
418.746	4.32551	8.77852	0.892481
419.234	4.37788	8.76031	0.912894
419.723	4.51485	8.7302	0.897284
420.211	4.43529	8.7218	0.921299
420.699	4.37587	8.7155	0.864864
421.187	4.43025	8.64406	0.880474
421.675	4.55111	8.61465	0.881674
422.164	4.55615	8.59715	0.87447
422.652	4.46248	8.59995	0.882875
423.14	4.49169	8.56423	0.885277
423.628	4.52291	8.59785	0.861262
424.116	4.55816	8.54813	0.848053
424.605	4.51083	8.53412	0.85886
425.093	4.48968	8.4816	0.869667
425.581	4.56219	8.4816	0.860061
426.069	4.60651	8.47179	0.860061
426.557	4.68607	8.44448	0.814432
427.046	4.62665	8.45779	0.867265
427.534	4.69614	8.4837	0.857659
428.022	4.73844	8.4851	0.822838
428.51	4.65485	8.41437	0.882875
428.998	4.67701	8.44098	0.85886
429.487	4.80895	8.42067	0.868466
429.975	4.76866	8.41717	0.863663
430.463	4.66492	8.43468	0.851656
430.951	4.70924	8.41227	0.878072
431.439	4.72132	8.37445	0.866065
431.928	4.64579	8.35765	0.824038
432.416	4.64276	8.38216	0.81083
432.904	4.67399	8.43958	0.860061
433.392	4.77772	8.45569	0.825239
433.88	4.69816	8.47529	0.815633
434.369	4.76463	8.43958	0.7628
434.857	4.77672	8.43118	0.785614
435.345	4.72233	8.41227	0.757997
435.833	4.82607	8.37936	0.780811
436.321	4.76765	8.34714	0.809629
436.81	4.73844	8.31003	0.757997
437.298	4.7888	8.28201	0.820436
437.786	4.7878	8.2512	0.792819
438.274	4.64377	8.2575	0.755596
438.762	4.79283	8.30792	0.791618
439.251	4.78175	8.33734	0.79522
439.739	4.7465	8.31143	0.803626
440.227	4.70622	8.33664	0.804826
440.715	4.81902	8.34434	0.803626
441.203	4.7596	8.29392	0.813232
441.692	4.72434	8.30372	0.744789
442.18	4.7183	8.2435	0.768804
442.668	4.63169	8.23159	0.792819
443.156	4.66895	8.28271	0.81083
443.644	4.64377	8.29112	0.804826
444.133	4.63169	8.30302	0.825239
444.621	4.68305	8.35554	0.797622
445.109	4.57629	8.36675	0.803626
445.597	4.54003	8.31073	0.818035
446.085	4.5632	8.33804	0.828841
446.574	4.53903	8.31843	0.806027
447.062	4.51284	8.28692	0.790417
447.55	4.6337	8.21969	0.824038
448.038	4.57428	8.26381	0.81083
448.526	4.5632	8.23439	0.801224
449.015	4.6478	8.19588	0.838447
449.503	4.66492	8.20918	0.764001
449.991	4.62967	8.2456	0.818035
450.479	4.75859	8.23369	0.755596
450.967	4.74247	8.20078	0.748391
451.456	4.66694	8.19868	0.754395
451.944	4.676	8.18677	0.719573
452.432	4.71427	8.18887	0.743588
452.92	4.6619	8.11394	0.7628
453.408	4.61154	8.11324	0.776008
453.897	4.62363	8.09364	0.74599
454.385	4.61557	8.06352	0.780811
454.873	4.58536	8.04181	0.760399
455.361	4.57629	8.02571	0.785614
455.849	4.61255	8.05162	0.774808
456.338	4.57528	8.08103	0.760399
456.826	4.57428	8.05162	0.737584
457.314	4.59543	8.0026	0.748391
457.802	4.62766	8.03061	0.737584
458.29	4.60852	7.92486	0.751993
458.779	4.53298	7.87374	0.74719
459.267	4.49975	7.78411	0.741187
459.755	4.52694	7.71688	0.737584
460.243	4.50478	7.7743	0.779611
460.731	4.44133	7.75259	0.725577
461.22	4.40809	7.7617	0.760399
461.708	4.42119	7.73719	0.729179
462.196	4.4373	7.71758	0.687153
462.684	4.38392	7.69237	0.739986
463.173	4.44234	7.66716	0.729179
463.661	4.51586	7.65035	0.756796
464.149	4.50075	7.69307	0.726778
464.637	4.35874	7.66436	0.694357
465.125	4.37989	7.64335	0.717172
465.613	4.48968	7.62304	0.68235
466.102	4.40104	7.63634	0.721975
466.59	4.39702	7.56842	0.713569
467.078	4.41112	7.60273	0.720774
467.566	4.4786	7.62584	0.721975
468.055	4.4786	7.61954	0.739986
468.543	4.40104	7.58382	0.731581
469.031	4.41414	7.56492	0.725577
469.519	4.45946	7.56351	0.725577
470.007	4.37385	7.55581	0.718372
470.496	4.50478	7.5285	0.748391
470.984	4.50579	7.5194	0.732781
471.472	4.55615	7.54601	0.73038
471.96	4.4927	7.5201	0.703963
472.448	4.46147	7.5236	0.675145
472.937	4.35472	7.55651	0.685952
473.425	4.28824	7.56351	0.68235
473.913	4.31846	7.55861	0.645127
474.401	4.25501	7.61324	0.68235
474.889	4.11702	7.58592	0.648729
475.378	4.1704	7.50329	0.669142
475.866	4.19659	7.46127	0.69916
476.354	4.08983	7.45707	0.684751
476.842	4.21774	7.42626	0.735183
477.33	4.22076	7.47108	0.729179
477.819	4.17645	7.47318	0.695558
478.307	4.26004	7.49068	0.703963
478.795	4.19659	7.46337	0.687153
479.283	4.12307	7.47038	0.673945
479.771	4.17141	7.47808	0.711168
480.26	4.22278	7.5201	0.675145
480.748	4.17443	7.5348	0.671543
481.236	4.15429	7.5292	0.683551
481.724	4.23788	7.48788	0.654733
482.212	4.11904	7.46127	0.700361
482.701	4.1281	7.41155	0.702763
483.189	4.17141	7.40455	0.688354
483.677	4.06566	7.42836	0.667941
484.165	4.10997	7.47318	0.623513
484.653	4.12508	7.44236	0.664339
485.142	4.12407	7.42696	0.664339
485.63	4.04552	7.46267	0.671543
486.118	3.98609	7.46477	0.665539
486.606	4.07069	7.47878	0.681149
487.094	4.07069	7.48018	0.705164
487.583	4.03947	7.48718	0.690755
488.071	4.09789	7.44447	0.720774
488.559	4.0012	7.47668	0.739986
489.047	4.06667	7.45847	0.709967
489.535	4.10997	7.48298	0.723175
490.024	4.11199	7.47668	0.71477
490.512	4.18551	7.47668	0.764001
491	4.16335	7.43396	0.7628
491.488	4.15731	7.49348	0.756796
491.976	4.1553	7.45707	0.749592
492.465	4.08379	7.48578	0.725577
492.953	3.35964	7.43186	0.696759
493.441	3.0867	7.37233	0.742387
493.929	3.68394	7.37304	0.736384
494.417	4.15127	7.31141	0.753194
494.906	4.17645	7.24978	0.742387
495.394	4.12206	7.2953	0.718372
495.882	4.02437	7.30721	0.741187
496.37	3.76653	7.2834	0.731581
496.858	3.93171	7.2834	0.742387
497.347	4.07976	7.25258	0.767603
497.835	4.25601	7.33452	0.765202
498.323	4.2399	7.37934	0.780811
498.811	4.31946	7.35273	0.784414
499.299	4.23486	7.33802	0.812031
499.788	4.18148	7.34572	0.803626
500.276	4.11602	7.35063	0.748391
500.764	4.23788	7.34712	0.751993
501.252	4.22177	7.37444	0.776008
501.74	4.26407	7.39684	0.74719
502.229	4.24997	7.38774	0.755596
502.717	4.20062	7.41225	0.756796
503.205	4.19961	7.38284	0.742387
503.693	4.34162	7.38074	0.741187
504.181	4.35874	7.38074	0.71477
504.67	4.37083	7.33312	0.717172
505.158	4.39702	7.30441	0.776008
505.646	4.35874	7.30231	0.74599
506.134	4.36277	7.35623	0.770005
506.622	4.46047	7.31491	0.791618
507.111	4.40809	7.30721	0.751993
507.599	4.26709	7.30791	0.803626
508.087	4.1422	7.2925	0.786815
508.575	4.23486	7.30091	0.830042
509.063	4.15933	7.24558	0.82644
509.552	4.15328	7.21687	0.815633
510.04	4.22479	7.25048	0.834845
510.528	4.23083	7.26169	0.800023
511.016	4.14623	7.25188	0.812031
511.504	4.13112	7.30861	0.802425
511.993	4.22278	7.2827	0.790417
512.481	4.11803	7.31351	0.821637
512.969	4.03746	7.31141	0.751993
513.457	4.03444	7.31631	0.767603
513.946	4.0858	7.33802	0.786815
514.434	4.04451	7.36463	0.808429
514.922	4.05861	7.32261	0.754395
515.41	4.08177	7.35833	0.767603
515.898	3.96595	7.32962	0.739986
516.386	3.96091	7.25609	0.708766
516.875	3.97703	7.18816	0.777209
517.363	3.93976	7.18116	0.759198
517.851	3.99415	7.16715	0.737584
518.339	3.91761	7.15174	0.741187
518.827	3.91056	7.09992	0.727978
519.316	3.92466	7.09782	0.74719
519.804	3.99818	7.09712	0.691956
520.292	3.973	6.99558	0.764001
520.78	3.97199	6.98227	0.771205
521.269	3.92566	6.89053	0.77841
521.757	3.8461	6.88913	0.797622
522.245	3.79171	6.83871	0.741187
522.733	3.81387	6.8058	0.771205
523.221	3.75243	6.75748	0.754395
523.71	3.68697	6.74767	0.735183
524.198	3.70006	6.65313	0.761599
524.686	3.73027	6.60551	0.77841
525.174	3.75344	6.52078	0.791618
525.662	3.74639	6.48016	0.784414
526.15	3.82394	6.40663	0.798823
526.639	3.82394	6.37652	0.754395
527.127	3.85415	6.36812	0.749592
527.615	3.69402	6.3331	0.788016
528.103	3.70207	6.24486	0.821637
528.592	3.66581	6.25257	0.809629
529.08	3.66481	6.20705	0.802425
529.568	3.62855	6.23856	0.818035
530.056	3.65474	6.17203	0.809629
530.544	3.65474	6.17273	0.808429
531.033	3.65977	6.16223	0.818035
531.521	3.65171	6.0992	0.798823
532.009	3.64567	6.06629	0.774808
532.497	3.67287	6.04318	0.797622
532.985	3.73833	6.01377	0.789217
533.474	3.68596	5.99416	0.79402
533.962	3.66984	5.97595	0.796421
534.45	3.65876	6.03688	0.801224
534.938	3.62049	5.96895	0.739986
535.426	3.57316	5.91433	0.782012
535.915	3.52884	5.82399	0.771205
536.403	3.63359	5.78757	0.739986
536.891	3.64668	5.75396	0.770005
537.379	3.72222	5.71965	0.785614
537.867	3.68495	5.65872	0.777209
538.356	3.65272	5.63421	0.74599
538.844	3.65272	5.5999	0.802425
539.332	3.70207	5.57328	0.815633
539.82	3.65171	5.52567	0.807228
540.308	3.67287	5.43883	0.792819
540.797	3.76855	5.41432	0.827641
541.285	3.76049	5.34429	0.813232
541.773	3.81991	5.32538	0.802425
542.261	3.87027	5.35479	0.818035
542.749	3.82998	5.29107	0.806027
543.238	3.88236	5.27216	0.812031
543.726	3.93271	5.24065	0.803626
544.214	3.87329	5.16852	0.79522
544.702	3.79775	5.1398	0.820436
545.19	3.8461	5.11179	0.789217
545.679	3.91156	5.11389	0.754395
546.167	3.94278	5.00255	0.764001
546.655	3.99214	4.96823	0.782012
547.143	3.99717	4.91851	0.803626
547.631	3.95487	4.8884	0.774808
548.12	3.96293	4.84008	0.744789
548.608	3.88638	4.83728	0.742387
549.096	3.85919	4.77355	0.772406
549.584	3.833	4.74134	0.756796
550.072	3.92969	4.71053	0.774808
550.561	3.9307	4.66991	0.777209
551.049	3.89243	4.63769	0.79402
551.537	3.92868	4.61739	0.79522
552.025	3.91761	4.59358	0.776008
552.513	3.90048	4.54526	0.788016
553.002	3.94984	4.53405	0.770005
553.49	3.98408	4.54876	0.768804
553.978	4.01127	4.47803	0.814432
554.466	4.02638	4.46332	0.81083
554.954	4.01732	4.38209	0.79522
555.443	4.06667	4.37649	0.789217
555.931	4.01429	4.33867	0.840849
556.419	4.16537	4.36318	0.819235
556.907	4.13213	4.33517	0.791618
557.395	4.11501	4.35408	0.772406
557.884	4.11098	4.27564	0.790417
558.372	4.17745	4.27494	0.791618
558.86	4.26709	4.24343	0.786815
559.348	4.22378	4.1622	0.806027
559.836	4.16033	4.14959	0.79522
560.325	4.04954	4.10547	0.792819
560.813	4.16738	4.06976	0.791618
561.301	4.18652	4.09707	0.754395
561.789	4.22983	4.05785	0.760399
562.277	4.13717	4.04315	0.772406
562.766	4.16033	4.02704	0.7628
563.254	4.15933	4.00953	0.754395
563.742	4.23587	3.98152	0.798823
564.23	4.22882	3.86947	0.711168
564.718	4.19055	3.88838	0.726778
565.207	4.2258	3.80645	0.7628
565.695	4.28522	3.81065	0.774808
566.183	4.24191	3.79874	0.772406
566.671	4.23587	3.80925	0.803626
567.159	4.1986	3.85547	0.828841
567.648	4.3104	3.81135	0.797622
568.136	4.32551	3.73502	0.838447
568.624	4.31443	3.72591	0.784414
569.112	4.22278	3.6867	0.741187
569.6	4.26709	3.71051	0.760399
570.089	4.3245	3.64538	0.814432
570.577	4.27414	3.67129	0.822838
571.065	4.19357	3.57325	0.757997
571.553	4.26407	3.57395	0.812031
572.042	4.24695	3.54524	0.768804
572.53	4.26608	3.47451	0.850455
573.018	4.16335	3.43809	0.791618
573.506	4.27213	3.42269	0.814432
573.994	4.24393	3.39958	0.79522
574.482	4.26911	3.33165	0.767603
574.971	4.21371	3.32815	0.803626
575.459	4.21774	3.34005	0.801224
575.947	4.29328	3.31554	0.833644
576.435	4.25198	3.33375	0.798823
576.923	4.17846	3.27283	0.797622
577.412	4.20062	3.26162	0.768804
577.9	4.20868	3.25042	0.837247
578.388	4.32853	3.24762	0.732781
578.876	4.34162	3.25112	0.801224
579.365	4.27616	3.24972	0.801224
579.853	4.16134	3.23571	0.751993
580.341	4.23083	3.22591	0.743588
580.829	4.24796	3.22381	0.729179
581.317	4.25501	3.17268	0.750793
581.806	4.35572	3.16218	0.713569
582.294	4.21069	3.15238	0.715971
582.782	4.21774	3.06484	0.69796
583.27	4.25702	3.04033	0.736384
583.758	4.24695	3.00391	0.731581
584.246	4.17343	3.03333	0.724376
584.735	4.22378	3.00461	0.738785
585.223	4.23788	2.99691	0.761599
585.711	4.30436	3.01302	0.736384
586.199	4.28623	2.9738	0.736384
586.688	4.32148	2.92828	0.766402
587.176	4.32752	2.91848	0.755596
587.664	4.28019	2.92898	0.749592
588.152	4.26306	2.91077	0.711168
588.64	4.21371	2.88696	0.725577
589.129	4.25501	2.88066	0.687153
589.617	4.31342	2.84985	0.765202
590.105	4.27716	2.82884	0.725577
590.593	4.24796	2.82954	0.736384
591.081	4.26608	2.82954	0.672744
591.57	4.34767	2.78962	0.679948
592.058	4.25501	2.80503	0.69796
592.546	4.17544	2.77982	0.705164
593.034	4.07875	2.7322	0.737584
593.522	4.13717	2.76091	0.707566
594.011	4.15127	2.70699	0.684751
594.499	4.16235	2.7287	0.683551
594.987	4.20666	2.69789	0.715971
595.475	4.18148	2.71959	0.685952
595.963	4.20062	2.69298	0.707566
596.452	4.22076	2.70209	0.708766
596.94	4.22479	2.7266	0.765202
597.428	4.22479	2.69508	0.690755
597.916	4.19458	2.70489	0.754395
598.404	4.16134	2.7399	0.736384
598.893	4.13918	2.66707	0.727978
599.381	4.12508	2.68038	0.77841
599.869	4.04854	2.61595	0.809629
600.357	4.08983	2.64466	0.715971
600.845	4.12105	2.59914	0.749592
601.334	4.12911	2.56413	1.09781
601.822	4.12105	2.4976	1.00415
602.31	4.17645	2.4913	0.960924
602.798	4.18753	2.40376	0.995745
603.286	4.08077	2.42127	0.911693
603.775	4.17846	2.41287	0.796421
604.263	4.12911	2.41427	0.732781
604.751	4.08681	2.38205	0.672744
605.239	4.10595	2.36105	0.665539
605.727	4.11803	2.33513	0.667941
606.216	4.01228	2.32183	0.663138
606.704	3.97904	2.30572	0.640324
607.192	4.03645	2.31903	0.645127
607.68	4.0576	2.37015	0.629517
608.168	4.04652	2.37365	0.65113
608.657	4.08278	2.38906	0.610305
609.145	4.09487	2.36875	0.673945
609.633	4.00523	2.30852	0.589892
610.121	4.01429	2.2616	0.622312
610.609	4.113	2.21889	0.588691
611.098	3.99818	2.18247	0.592294
611.586	3.96897	2.13835	0.591093
612.074	4.08782	2.14466	0.623513
612.562	4.03746	2.13275	0.642725
613.051	3.98206	2.14816	0.616309
613.539	4.10695	2.10894	0.63432
614.027	4.0576	2.09423	0.561074
614.515	4.02839	2.06412	0.606703
615.003	4.1412	2.10264	0.588691
615.491	4.13918	2.08443	0.598297
615.98	4.0435	2.04661	0.624714
616.468	4.11501	2.03261	0.593495
616.956	4.15127	1.98849	0.558673
617.444	4.19659	1.97659	0.57068
617.933	4.07774	1.97098	0.55387
618.421	4.15228	1.96188	0.549067
618.909	4.15429	1.99129	0.577885
619.397	4.11904	1.98149	0.56948
619.885	4.15228	1.97028	0.613907
620.374	4.17846	1.98639	0.619911
620.862	4.12206	2.013	0.633119
621.35	4.14321	1.98849	0.587491
621.838	4.28321	1.93107	0.568279
622.326	4.30436	1.91706	0.588691
622.814	4.19659	1.92266	0.575483
623.303	4.23184	1.90165	0.603101
623.791	4.26206	1.90866	0.568279
624.279	4.18853	1.89325	0.559874
624.767	4.254	1.89255	0.567078
625.255	4.25501	1.82532	0.563476
625.744	4.26105	1.86244	0.580286
626.232	4.1412	1.85613	0.551468
626.72	4.21774	1.80711	0.556271
627.208	4.24997	1.80431	0.511844
627.697	4.16436	1.7805	0.568279
628.185	4.16134	1.75529	0.511844
628.673	4.26206	1.74969	0.580286
629.161	4.1986	1.75739	0.533457
629.649	4.17242	1.71748	0.496234
630.138	4.17242	1.74969	0.549067
630.626	4.15933	1.70207	0.556271
631.114	4.11199	1.68386	0.514245
631.602	4.08681	1.70347	0.527453
632.09	4.113	1.70837	0.558673
632.578	4.15429	1.69437	0.56948
633.067	4.10695	1.63344	0.549067
633.555	4.12911	1.67546	0.516647
634.043	4.14925	1.60333	0.535859
634.531	4.04552	1.62014	0.565877
635.02	4.14019	1.61944	0.502238
635.508	4.14422	1.61033	0.502238
635.996	4.11199	1.59913	0.504639
636.484	4.10595	1.57392	0.491431
636.972	4.14925	1.5431	0.466215
637.461	4.16033	1.5445	0.501037
637.949	4.06264	1.49689	0.462613
638.437	4.13012	1.46537	0.499836
638.925	4.11803	1.46187	0.496234
639.413	4.07774	1.43036	0.471018
639.902	4.05257	1.42055	0.467416
640.39	4.13112	1.44716	0.427791
640.878	4.08681	1.38764	0.440999
641.366	4.20163	1.41845	0.471018
641.854	4.16033	1.38344	0.465014
642.342	4.07674	1.37503	0.496234
642.831	4.08983	1.34142	0.480624
643.319	4.1412	1.34282	0.491431
643.807	4.17645	1.298	0.484226
644.295	4.19558	1.2931	0.480624
644.784	4.26306	1.2819	0.448204
645.272	4.24594	1.27979	0.532256
645.76	4.23788	1.22657	0.454208
646.248	4.23486	1.23498	0.448204
646.736	4.20163	1.22167	0.385765
647.225	4.23184	1.23288	0.439799
647.713	4.33155	1.24408	0.427791
648.201	4.27918	1.26859	0.45781
648.689	4.30637	1.2882	0.428992
649.177	4.39097	1.24268	0.421787
649.666	4.37989	1.23077	0.455408
650.154	4.33155	1.22097	0.431393
650.642	4.45644	1.20836	0.516647
651.13	4.45442	1.22377	0.517847
651.618	4.4232	1.21117	0.504639
652.107	4.40407	1.22727	0.525052
652.595	4.45543	1.17685	0.517847
653.083	4.3668	1.18315	0.508241
653.571	4.31241	1.17055	0.502238
654.059	4.51183	1.16145	0.549067
654.548	4.50277	1.19366	0.52265
655.036	4.53802	1.25388	0.50584
655.524	4.46248	1.2938	0.514245
656.012	4.57126	1.23988	0.552669
656.5	4.51083	1.26159	0.546665
656.989	4.39198	1.2882	0.537059
657.477	4.40507	1.3036	0.546665
657.965	4.4927	1.30781	0.527453
658.453	4.45745	1.27909	0.531056
658.941	4.38594	1.22797	0.543063
659.43	4.39399	1.24968	0.531056
659.918	4.36177	1.23638	0.514245
660.406	4.31342	1.18315	0.556271
660.894	4.29429	1.18455	0.549067
661.382	4.34364	1.17965	0.574283
661.871	4.25702	1.16985	0.528654
662.359	4.20868	1.17405	0.564676
662.847	4.26206	1.10892	0.583889
663.335	4.23386	1.10612	0.594695
663.823	4.1553	1.06971	0.604301
664.312	4.12508	1.0578	0.661937
664.8	4.2258	1.03819	0.629517
665.288	4.20263	1.08651	0.621112
665.776	4.12609	1.12223	0.64993
666.264	4.09084	1.14114	0.613907
666.753	4.14925	1.17475	0.637922
667.241	4.11803	1.09702	0.639123
667.729	4.12307	1.09982	0.671543
668.217	4.06465	1.09142	0.61871
668.705	4.05257	1.09772	0.573082
669.194	4.01429	1.09352	0.595896
669.682	3.93775	1.10612	0.631918
670.17	4.01732	1.12923	0.595896
670.658	4.12206	1.14744	0.609104
671.146	4.02638	1.10962	0.658335
671.635	3.95286	1.08161	0.616309
672.123	3.92264	1.0522	0.669142
672.611	4.04954	1.0487	0.69916
673.099	3.9025	1.03959	0.619911
673.587	3.88034	1.0543	0.68235
674.076	3.86322	1.02489	0.671543
674.564	3.91257	1.0438	0.689554
675.052	3.91559	1.0438	0.646328
675.54	3.92264	1.03959	0.725577
676.029	3.91156	1.07321	0.696759
676.517	3.97199	1.0543	0.708766
677.005	3.91056	1.01859	0.744789
677.493	3.87027	0.988473	0.751993
677.981	3.77862	0.994776	0.708766
678.47	3.80178	0.998978	0.737584
678.958	3.85818	0.98147	0.753194
679.446	3.90753	0.938752	0.721975
679.934	3.83603	0.891133	0.744789
680.422	3.81387	0.872225	0.675145
680.91	3.8471	0.872225	0.731581
681.399	3.77761	0.856818	0.711168
681.887	3.86523	0.865922	0.715971
682.375	3.73027	0.828106	0.732781
682.863	3.86221	0.828807	0.709967
683.351	3.67992	0.826005	0.790417
683.84	3.75042	0.875726	0.702763
684.328	3.64869	0.842112	0.771205
684.816	3.77862	0.804997	0.74599
685.304	3.75344	0.811299	0.739986
685.793	3.77962	0.820403	0.77841
686.281	3.80077	0.8127	0.7628
686.769	3.77459	0.8134	0.755596
687.257	3.7474	0.787489	0.753194
687.745	3.68596	0.792391	0.779611
688.234	3.72121	0.774184	0.792819
688.722	3.65776	0.727965	0.782012
689.21	3.64064	0.723763	0.789217
689.698	3.6356	0.725864	0.790417
690.186	3.69804	0.676843	0.768804
690.675	3.60539	0.634125	0.741187
691.163	3.59934	0.591408	0.756796
691.651	3.60539	0.575301	0.74599
692.139	3.65071	0.577402	0.792819
692.627	3.67387	0.543087	0.807228
693.116	3.69402	0.420536	0.804826
693.604	3.64366	0.418436	0.800023
694.092	3.62452	0.431041	0.840849
694.58	3.66179	0.412833	0.784414
695.068	3.5933	0.423338	0.82644
695.557	3.65373	0.386222	0.802425
696.045	3.58222	0.385522	0.809629
696.533	3.64869	0.449248	0.802425
697.021	3.61949	0.494767	0.831243
697.509	3.67488	0.533283	0.816834
697.998	3.48855	0.547289	0.804826
698.486	3.5933	0.584405	0.809629
698.974	3.50467	0.628523	0.760399
699.462	3.54496	0.680345	0.777209
699.95	3.43517	0.678244	0.837247
700.439	3.53589	0.676843	0.789217
700.927	3.51273	0.667739	0.856459
701.415	3.50366	0.676843	0.828841
701.903	3.56812	0.647431	0.822838
702.391	3.56107	0.66914	0.780811
702.88	3.60438	0.639728	0.809629
703.368	3.65071	0.639728	0.777209
703.856	3.60236	0.674042	0.800023
704.344	3.56107	0.636927	0.812031
704.832	3.72524	0.631324	0.809629
705.321	3.62956	0.622921	0.7628
705.809	3.68999	0.608215	0.797622
706.297	3.61244	0.606814	0.776008
706.785	3.70409	0.657935	0.812031
707.273	3.59229	0.672641	0.792819
707.762	3.61143	0.636927	0.804826
708.25	3.57114	0.627123	0.809629
708.738	3.67589	0.598411	0.84205
709.226	3.61747	0.579503	0.828841
709.714	3.69402	0.594209	0.857659
710.203	3.62754	0.564096	0.834845
710.691	3.75445	0.555693	0.855258
711.179	3.67387	0.562696	0.831243
711.667	3.72524	0.598411	0.879273
712.155	3.68294	0.527681	0.824038
712.644	3.75042	0.533283	0.844451
713.132	3.68294	0.553592	0.84205
713.62	3.75747	0.552892	0.840849
714.108	3.81689	0.547989	0.884076
714.596	3.88739	0.576701	0.873269
715.085	3.8884	0.540286	0.851656
715.573	3.8471	0.494067	0.90689
716.061	3.85113	0.519278	0.849254
716.549	3.85315	0.446447	0.85886
717.037	3.8189	0.42824	0.84325
717.526	3.77862	0.397427	0.818035
718.014	3.81387	0.418436	0.850455
718.502	3.78365	0.406531	0.885277
718.99	3.82092	0.386922	0.836046
719.478	3.82193	0.433842	0.838447
719.967	3.82394	0.412833	0.822838
720.455	3.85818	0.421237	0.873269
720.943	3.92365	0.495468	0.864864
721.431	3.86523	0.509473	0.827641
721.919	3.97602	0.497568	0.848053
722.408	3.97501	0.445047	0.77841
722.896	3.90451	0.389724	0.870868
723.384	3.90753	0.410732	0.812031
723.872	3.92365	0.415634	0.812031
724.361	3.97804	0.442946	0.802425
724.849	3.96091	0.388323	0.806027
725.337	3.99012	0.443646	0.813232
725.825	4.02034	0.42824	0.863663
726.313	4.07069	0.50107	0.839648
726.801	4.13112	0.468857	0.855258
727.29	4.08782	0.460453	0.84325
727.778	4.14623	0.422637	0.839648
728.266	4.06465	0.420536	0.780811
728.754	4.10494	0.410032	0.808429
729.242	3.98811	0.372917	0.822838
729.731	4.12206	0.413533	0.821637
730.219	4.02638	0.40443	0.861262
730.707	4.04451	0.38202	0.803626
731.195	3.99919	0.355409	0.819235
731.683	4.04249	0.375718	0.777209
732.172	4.01832	0.351908	0.81083
732.66	4.06465	0.344205	0.824038
733.148	4.01127	0.315493	0.830042
733.636	4.03746	0.342104	0.807228
734.125	4.00724	0.351207	0.79522
734.613	3.85113	0.362412	0.784414
735.101	3.99214	0.3344	0.798823
735.589	3.88135	0.3344	0.802425
736.077	3.97602	0.369415	0.777209
736.566	3.96998	0.38202	0.809629
737.054	4.13515	0.370816	0.79402
737.542	4.05257	0.375017	0.827641
738.03	4.10091	0.407231	0.828841
738.518	4.05659	0.368014	0.818035
739.007	4.14724	0.343504	0.804826
739.495	3.99415	0.300086	0.838447
739.983	4.08379	0.271374	0.809629
740.471	3.97401	0.270674	0.820436
740.959	4.07271	0.298686	0.764001
741.447	3.96192	0.276276	0.796421
741.936	4.03242	0.247564	0.803626
742.424	3.94883	0.243363	0.827641
742.912	3.95588	0.241262	0.777209
743.4	3.89646	0.223754	0.754395
743.889	4.02739	0.176135	0.776008
744.377	3.89142	0.161428	0.761599
744.865	4.02839	0.218852	0.759198
745.353	3.95286	0.216051	0.809629
745.841	4.00422	0.223054	0.803626
746.33	3.98509	0.207648	0.806027
746.818	3.96091	0.218852	0.815633
747.306	3.8743	0.246164	0.79522
747.794	3.9025	0.287481	0.824038
748.282	3.87833	0.259469	0.893682
748.771	3.86523	0.23706	0.821637
749.259	3.82495	0.251066	0.857659
749.747	3.97804	0.244763	0.860061
750.235	3.98106	0.252466	0.862462
750.723	3.98911	0.248965	0.833644
751.212	3.98206	0.246164	0.868466
751.7	3.97501	0.249665	0.822838
752.188	4.08077	0.254567	0.870868
752.676	4.14724	0.23636	0.878072
753.164	4.02839	0.235659	0.879273
753.653	4.04652	0.204846	0.849254
754.141	3.9589	0.248965	0.820436
754.629	4.0435	0.199944	0.816834
755.117	3.9307	0.217452	0.850455
755.605	4.02537	0.216751	0.808429
756.094	3.97401	0.262971	0.809629
756.582	4.04753	0.248265	0.825239
757.07	3.99717	0.216051	0.792819
757.558	4.15127	0.23636	0.77841
758.046	4.08077	0.230057	0.770005
758.535	4.06465	0.216051	0.808429
759.023	4.07875	0.200645	0.830042
759.511	4.11702	0.211149	0.803626
759.999	4.05156	0.209048	0.774808
760.487	4.06969	0.223054	0.788016
760.976	4.04552	0.23846	0.872068
761.464	4.0576	0.26087	0.774808
761.952	3.96998	0.232158	0.803626
762.44	4.08177	0.278377	0.815633
762.928	3.973	0.298686	0.824038
763.417	4.01429	0.341403	0.79522
763.905	3.90854	0.351908	0.798823
764.393	3.98911	0.386222	0.803626
764.881	3.89041	0.386222	0.808429
765.369	3.84207	0.387623	0.770005
765.858	3.84106	0.387623	0.803626
766.346	3.8743	0.376418	0.809629
766.834	3.90451	0.409332	0.750793
767.322	3.80581	0.437343	0.779611
767.81	3.86725	0.442946	0.821637
768.299	3.73329	0.424738	0.796421
768.787	3.87933	0.437343	0.774808
769.275	3.80077	0.45275	0.771205
769.763	3.832	0.492666	0.783213
770.251	3.88739	0.433142	0.738785
770.74	3.87531	0.447147	0.797622
771.228	3.89646	0.446447	0.741187
771.716	3.82193	0.468857	0.803626
772.204	3.86624	0.475859	0.815633
772.692	3.79272	0.485664	0.798823
773.181	3.99415	0.475159	0.804826
773.669	3.93171	0.50037	0.788016
774.157	3.91861	0.52558	0.839648
774.645	3.94681	0.515076	0.79402
775.133	3.82696	0.494067	0.816834
775.622	3.89948	0.50107	0.831243
776.11	3.8602	0.492666	0.825239
776.598	3.85415	0.471658	0.797622
777.086	3.82293	0.471658	0.828841
777.574	3.80984	0.437343	0.792819
778.063	3.89041	0.484963	0.800023
778.551	3.78667	0.463954	0.803626
779.039	3.85818	0.47656	0.7628
779.527	3.83804	0.493367	0.776008
780.015	3.92163	0.47796	0.797622
780.504	3.98307	0.472358	0.772406
780.992	3.99818	0.447848	0.792819
781.48	4.06566	0.436643	0.779611
781.968	3.96696	0.421937	0.818035
782.457	4.07472	0.43034	0.798823
782.945	4.03444	0.396026	0.831243
783.433	4.03746	0.421237	0.878072
783.921	4.15127	0.368715	0.814432
784.409	4.02839	0.373617	0.822838
784.897	4.1422	0.370115	0.851656
785.386	4.04854	0.391824	0.845652
785.874	4.11098	0.389023	0.797622
786.362	4.00019	0.361012	0.848053
786.85	4.0012	0.388323	0.869667
787.338	3.88135	0.374317	0.860061
787.827	3.97602	0.342804	0.849254
788.315	3.97501	0.318994	0.860061
788.803	3.98106	0.329498	0.89128
789.291	3.94278	0.311991	0.892481
789.779	3.93976	0.354709	0.912894
790.268	4.03142	0.28468	0.9225
790.756	3.95286	0.311291	0.880474
791.244	3.96595	0.30919	0.897284
791.732	3.92365	0.326697	0.916496
792.221	4.01631	0.279077	0.872068
792.709	3.92969	0.295184	0.9225
793.197	3.97602	0.293083	0.941712
793.685	3.88236	0.305688	0.951318
794.173	4.06868	0.272074	0.926102
794.662	4.0012	0.241962	0.920098
795.15	4.06264	0.242662	0.911693
795.638	4.01631	0.230057	0.902087
796.126	4.07976	0.242662	0.944113
796.614	4.10695	0.211849	0.924901
797.103	4.16033	0.217452	0.935708
797.591	4.09084	0.206247	0.920098
798.079	4.10091	0.195042	0.916496
798.567	4.05257	0.174034	0.914095
799.055	4.05156	0.179636	0.935708
799.543	3.84207	0.176135	0.940511
800.032	3.97703	0.199944	0.945314
800.52	3.91962	0.133417	0.982537
801.008	3.98206	0.0991023	0.944113
801.496	3.92063	0.0696901	0.950117
801.985	4.02336	0.0248714	0.927303
802.473	3.93876	-0.0171461	0.959723
802.961	3.97602	-0.0304517	0.93931
803.449	3.83099	-0.0353537	0.966927
803.937	3.87631	-0.0465584	0.980136
804.426	3.73732	-0.0409561	0.960924
804.914	3.81488	-0.0444575	0.960924
805.402	3.78365	-0.0612645	0.953719
805.89	4.03142	-0.0367543	0.994545
806.378	3.83502	-0.0080423	0.936909
806.867	3.89142	-0.0276505	0.964526
807.355	3.82092	-0.0143449	0.951318
807.843	3.90451	0.0045629	0.945314
808.331	3.85113	-0.0066418	0.944113
808.819	3.89746	-0.0199473	0.98734
809.308	3.88034	0.0171682	0.940511
809.796	4.00221	0.059886	0.917697
810.284	3.90854	0.0367763	0.909292
810.772	3.97501	0.0178684	0.934507
811.26	3.92466	0.0276726	0.956121
811.749	3.94681	0.0535834	0.904488
812.237	3.91156	0.0507822	0.959723
812.725	3.96696	0.0991023	0.95492
813.213	3.9448	0.0878976	0.945314
813.701	4.02839	0.0787939	0.95492
814.19	3.95185	0.0577851	0.948916
814.678	3.99113	0.0157675	1.01015
815.166	3.92969	0.0318743	0.974132
815.654	3.93876	0.014367	1.01256
816.142	3.93876	-0.0129444	0.959723
816.631	3.95991	0.0010614	1.01256
817.119	3.99214	-0.0150453	0.994545
817.607	4.02336	-0.0185467	0.963325
818.095	3.98206	0.0570848	0.990942
818.583	4.00321	0.0591857	0.994545
819.072	3.99214	0.0605862	1.01015
819.56	4.01127	0.0493816	0.976533
820.048	4.0435	0.0787939	0.994545
820.536	4.01732	0.0942002	0.962124
821.024	4.00926	0.098402	0.958522
821.513	4.01732	0.125013	0.956121
822.001	3.98307	0.119411	0.924901
822.489	4.0294	0.123613	0.982537
822.977	4.00825	0.125713	0.964526
823.465	4.07069	0.112408	0.916496
823.954	4.09285	0.120811	0.93931
824.442	4.18551	0.135518	0.944113
824.93	4.19357	0.144621	0.968128
825.418	4.14724	0.134817	0.960924
825.906	4.28019	0.154425	1.02817
826.395	4.13918	0.137618	0.983738
826.883	4.30939	0.150924	1.03657
827.371	4.13415	0.134117	1.00775
827.859	4.28421	0.136918	1.03657
828.347	4.1976	0.131316	1.04257
828.836	4.22983	0.120811	1.03057
829.324	4.28623	0.114509	1.03057
829.812	4.33155	0.139719	1.03897
830.3	4.35572	0.168431	1.04858
830.788	4.32249	0.157927	1.07139
831.277	4.41716	0.167731	1.07379
831.765	4.3245	0.14112	1.04858
832.253	4.38392	0.139019	1.03657
832.741	4.33356	0.104705	1.05098
833.229	4.44637	0.0871974	1.01856
833.718	4.42622	0.0885979	1.07499
834.206	4.39299	0.133417	1.06899
834.694	4.46248	0.105405	1.04257
835.182	4.49471	0.125713	1.06419
835.67	4.54205	0.0899985	1.01496
836.159	4.42723	0.031174	1.04378
836.647	4.5219	0.0339752	1.04978
837.135	4.58938	0.115209	0.990942
837.623	4.54608	0.0878976	1.04017
838.111	4.6619	0.0892983	1.03537
838.6	4.62866	0.0850965	1.02696
839.088	4.63068	0.0668889	1.02456
839.576	4.70219	0.0696901	1.05338
840.064	4.61859	0.0668889	1.07139
840.553	4.75053	0.0451799	1.04498
841.041	4.78981	0.0654883	1.03657
841.529	4.80592	0.0584854	1.04378
842.017	4.83513	0.0682895	1.01736
842.505	4.73945	0.0885979	1.05098
842.993	4.75758	0.0507822	1.04378
843.482	4.78477	0.0808948	1.02937
843.97	4.72334	0.0542836	1.04978
844.458	4.70017	0.0668889	1.00295
[truncated: 60 more rows]
